# Supplementary material for: How does digital technology affect manufacturing upgrading? Theory and evidence from China
Source: PLoS One. 2022 May 12;17(5):e0267299. doi: 10.1371/journal.pone.0267299 (PMC9098021; doi:10.1371/journal.pone.0267299)
Supplement: S1 Data — (XLSX) [file pone.0267299.s001.xlsx]

## Sheet: dig
year	sector	lnGVC_PO	lnDIGD	lnDIGF	lnDIG	lnFDI	lnR&D	lnPRO	lnPAT	UI
2000	5	-0.0810274	0.503868	0.0296975	0.533565	8.5839	1.68922	3.50475	0.102219	1.85777
2000	6	-0.195846	0.0606529	0.0369313	0.0975842	10.0441	1.90809	2.86352	0.255888	2.0884
2000	7	-0.0440743	0.0117637	0.00716287	0.0189266	7.56762	1.95063	2.89974	0.217702	2.03202
2000	8	0.0233382	0.010755	0.00654869	0.0173037	7.73275	2.03906	3.39291	0.279075	2.1259
2000	9	-0.0666078	0.0068961	0.004199	0.0110951	7.46841	1.76821	3.39291	0.26051	2.04201
2000	10	0.215504	0.0131829	0.00802703	0.02121	7.92129	2.27653	4.63153	0.309128	1.74705
2000	11	0.0423384	0.0443931	0.0270308	0.0714239	9.14916	2.32493	4.00617	0.343509	2.26304
2000	12	-0.228341	0.0105927	0.00644986	0.0170426	6.83147	1.41424	4.00617	0.134698	2.08425
2000	13	-0.0803251	0.0232089	0.0141318	0.0373407	8.69336	2.3189	2.99394	0.355938	2.15871
2000	14	-0.0402525	0.0299609	0.018243	0.0482039	8.32549	1.83628	3.21467	0.195705	2.2697
2000	15	0.0116474	0.051332	0.0312558	0.0825877	9.03382	2.17995	3.97313	0.314749	2.25199
2000	16	-0.172288	0.0231386	0.014089	0.0372276	8.29482	2.20974	2.88235	0.300616	2.25939
2000	17	-0.159451	0.0427512	0.026031	0.0687821	9.65648	1.96973	3.75643	0.481594	2.08021
2000	18	-0.167176	0.0283132	0.0172398	0.045553	8.82448	2.19198	3.45926	0.32425	2.32869
2000	19	-0.0208006	0.0415877	0.0253225	0.0669102	8.7902	2.28865	3.48061	0.224009	2.32789
2000	20	-0.0105629	0.0199221	0.0121305	0.0320526	7.6006	2.03995	3.71088	0.214297	2.26104
2000	21	-0.118728	0.00765155	0.00465899	0.0123105	7.24164	1.71342	3.71088	0.255676	2.2229
2000	22	-0.0628258	0.0177885	0.0108314	0.0286199	9.04382	2.23144	2.99991	0.188594	2.27769
2001	5	-0.0818925	0.480681	0.0329506	0.513631	8.62839	1.66098	3.6151	0.0989755	1.84311
2001	6	-0.203728	0.568963	0.0390024	0.607966	10.0455	1.88349	2.85195	0.251723	2.07629
2001	7	-0.0557236	0.130126	0.00892011	0.139046	7.6856	1.9312	3.07773	0.202825	2.03193
2001	8	0.0186053	0.114011	0.00781546	0.121827	7.87766	2.02035	3.58132	0.263667	2.10609
2001	9	-0.0673239	0.0731036	0.00501125	0.0781148	7.61772	1.76101	3.58132	0.244048	2.02097
2001	10	0.190777	0.16006	0.0109721	0.171032	7.97313	2.26303	4.79453	0.293909	1.77495
2001	11	0.0169652	0.411493	0.0282079	0.439701	9.20583	2.287	4.03873	0.336705	2.24016
2001	12	-0.283976	0.0981873	0.00673074	0.104918	6.9637	1.41283	4.03873	0.13164	2.0536
2001	13	-0.0712153	0.236562	0.0162163	0.252778	8.82423	2.29046	3.19178	0.339411	2.13304
2001	14	-0.0977963	0.24154	0.0165576	0.258098	8.21262	1.7665	3.10378	0.186925	2.26103
2001	15	0.011947	0.525997	0.0360571	0.562054	9.16881	2.1509	4.22009	0.282918	2.23672
2001	16	-0.198184	0.217134	0.0148846	0.232019	8.37302	2.16452	2.99842	0.287139	2.23282
2001	17	-0.155744	0.428729	0.0293894	0.458119	9.7378	1.96886	3.79236	0.480641	2.07237
2001	18	-0.180156	0.255926	0.0175437	0.27347	8.88579	2.17197	3.43491	0.313768	2.29912
2001	19	-0.0361086	0.425829	0.0291906	0.455019	8.91677	2.27534	3.70712	0.218983	2.30321
2001	20	-0.0216835	0.208687	0.0143055	0.222992	7.74377	2.03868	3.9126	0.20593	2.23299
2001	21	-0.0880044	0.0801511	0.00549436	0.0856455	7.39805	1.71832	3.9126	0.250327	2.1917
2001	22	-0.0694544	0.163113	0.0111814	0.174295	9.06276	2.21074	3.16507	0.175943	2.25688
2002	5	-0.0900125	0.460209	0.0357001	0.495909	8.77151	1.6358	3.76454	0.108123	1.82343
2002	6	-0.240763	0.496905	0.0385467	0.535452	10.1066	1.82725	2.82788	0.279344	2.04166
2002	7	-0.0770716	0.1255	0.0097355	0.135236	7.85367	1.86752	3.21475	0.22215	2.00281
2002	8	0.0230472	0.109719	0.00851128	0.11823	8.11898	1.98772	3.73634	0.287597	2.06542
2002	9	-0.0680217	0.0703513	0.00545741	0.0758087	7.85353	1.73862	3.73634	0.26415	1.9813
2002	10	0.199019	0.193373	0.0150007	0.208374	8.13735	2.23299	4.95698	0.314145	1.7883
2002	11	0.0126951	0.373709	0.02899	0.402699	9.39097	2.22786	4.12398	0.370678	2.19253
2002	12	-0.294796	0.0891714	0.00691735	0.0960888	7.1955	1.41663	4.12398	0.144031	2.00868
2002	13	-0.0676862	0.222712	0.0172766	0.239989	9.0556	2.23068	3.34795	0.373015	2.08048
2002	14	-0.163741	0.184472	0.0143102	0.198782	8.26252	1.67172	3.02051	0.208693	2.22686
2002	15	-0.00180563	0.488396	0.0378867	0.526283	9.4104	2.08063	4.43467	0.304165	2.18835
2002	16	-0.220771	0.190609	0.0147863	0.205396	8.56135	2.08141	3.12412	0.31718	2.17174
2002	17	-0.160002	0.428845	0.0332671	0.462112	10.0085	1.92372	3.88283	0.535874	2.02419
2002	18	-0.182058	0.226331	0.0175573	0.243888	9.0903	2.11617	3.4932	0.341379	2.23212
2002	19	-0.0340155	0.413063	0.0320428	0.445106	9.13979	2.22288	3.88438	0.237782	2.24174
2002	20	-0.01893	0.221505	0.0171829	0.238688	8.07223	2.03569	4.12514	0.220421	2.18488
2002	21	-0.114182	0.0850741	0.00659951	0.0916736	7.63803	1.70479	4.12514	0.270637	2.13715
2002	22	-0.118506	0.134978	0.0104708	0.145449	9.19561	2.15328	3.22715	0.191782	2.20052
2003	5	-0.0394711	0.43809	0.0382071	0.476297	9.06099	1.74323	3.96781	0.129688	1.82923
2003	6	-0.262506	0.46996	0.0409866	0.510946	10.3611	1.8628	2.96591	0.300324	2.08081
2003	7	-0.0747373	0.10877	0.00948619	0.118257	8.11525	1.9115	3.22654	0.257819	2.00864
2003	8	0.0370574	0.101912	0.00888804	0.1108	8.30036	2.04618	3.80379	0.315699	2.10356
2003	9	-0.0756182	0.0606773	0.00529185	0.0659691	7.90844	1.76664	3.80379	0.285183	2.00078
2003	10	0.207843	0.16172	0.0141041	0.175824	8.39522	2.25738	4.99276	0.38324	1.7842
2003	11	0.0180338	0.37885	0.0330406	0.41189	9.71593	2.26432	4.29545	0.420502	2.24427
2003	12	-0.293906	0.086095	0.00750861	0.0936036	7.58434	1.46106	4.29545	0.171708	2.01907
2003	13	-0.0819941	0.203423	0.0177412	0.221165	9.24935	2.23897	3.4382	0.422089	2.10446
2003	14	-0.177848	0.181927	0.0158664	0.197793	8.45559	1.61826	3.20796	0.236481	2.25496
2003	15	0.0093114	0.54075	0.0471604	0.58791	9.83512	2.10703	4.6965	0.358484	2.23806
2003	16	-0.239764	0.165915	0.0144699	0.180385	8.79965	2.11082	3.25899	0.378019	2.22657
2003	17	-0.161703	0.443208	0.0386535	0.481861	10.432	1.93809	3.95348	0.612302	2.04172
2003	18	-0.193063	0.223189	0.019465	0.242654	9.31456	2.13434	3.60196	0.388076	2.24195
2003	19	-0.0526166	0.396139	0.0345485	0.430688	9.45115	2.25061	4.02943	0.284788	2.26202
2003	20	-0.0400085	0.239884	0.020921	0.260805	8.35564	2.02847	4.32462	0.262077	2.20212
2003	21	-0.104969	0.0898298	0.00783433	0.0976641	8.08149	1.71737	4.32462	0.292881	2.16768
2003	22	-0.177508	0.104612	0.00912349	0.113735	9.38408	2.20024	3.35627	0.215619	2.23072
2004	5	0.000392923	0.368199	0.0386308	0.40683	9.32016	1.78997	4.10082	0.148779	1.81548
2004	6	-0.277775	0.400417	0.042011	0.442428	10.5773	1.88225	3.00799	0.330876	2.09444
2004	7	-0.0679089	0.104302	0.0109431	0.115245	8.52169	1.99584	3.3323	0.292179	2.03372
2004	8	0.0679596	0.0888752	0.00932462	0.0981998	8.50286	2.08278	3.83412	0.346214	2.13645
2004	9	-0.0501879	0.0490654	0.00514785	0.0542132	8.01304	1.80333	3.83412	0.311126	2.01617
2004	10	0.263256	0.15957	0.0167418	0.176312	8.85222	2.26796	5.28979	0.454186	1.81121
2004	11	0.027734	0.326081	0.0342118	0.360293	9.96555	2.27876	4.45195	0.482586	2.27447
2004	12	-0.296966	0.0704668	0.00739324	0.07786	7.7873	1.43706	4.45195	0.19907	2.02501
2004	13	-0.0886422	0.176575	0.018526	0.195101	9.49134	2.24475	3.44897	0.482805	2.11269
2004	14	-0.154403	0.1652	0.0173325	0.182532	8.73773	1.61561	3.47365	0.274306	2.28698
2004	15	0.00912731	0.523244	0.0548978	0.578142	10.27	2.13652	4.93519	0.432773	2.28476
2004	16	-0.248275	0.150888	0.0158309	0.166719	9.15042	2.1589	3.38655	0.427936	2.26684
2004	17	-0.15748	0.480647	0.0504286	0.531076	10.8357	1.98479	4.1117	0.633783	2.09855
2004	18	-0.20616	0.210777	0.0221143	0.232891	9.58699	2.17533	3.65427	0.430769	2.26862
2004	19	-0.0650909	0.362896	0.0380743	0.40097	9.81692	2.26706	4.22919	0.321699	2.28942
2004	20	-0.122606	0.190076	0.0199424	0.210018	8.54463	1.99534	4.33622	0.310497	2.20852
2004	21	-0.172606	0.0693782	0.00727903	0.0766572	8.24965	1.71505	4.33622	0.335969	2.20311
2004	22	-0.347912	0.054791	0.00574857	0.0605395	9.3937	2.17035	3.01238	0.247104	2.25901
2005	5	0.0163184	0.35031	0.0432977	0.393608	9.59732	1.87698	4.17726	0.15577	1.86695
2005	6	-0.293971	0.369003	0.0456081	0.414611	10.7974	1.92731	3.04696	0.324	2.1621
2005	7	-0.0758128	0.0872074	0.0107883	0.0979957	8.69216	2.06176	3.186	0.329936	2.08107
2005	8	0.0664189	0.0822772	0.0101784	0.0924557	8.58452	2.16203	3.72511	0.360467	2.22598
2005	9	-0.0501076	0.0420471	0.0052016	0.0472487	8.01055	1.92456	3.72511	0.328669	2.09697
2005	10	0.300773	0.152633	0.018882	0.171515	9.15378	2.3469	5.47785	0.450961	1.86842
2005	11	0.0235359	0.332126	0.041087	0.373213	10.2374	2.36755	4.55396	0.501348	2.37967
2005	12	-0.314948	0.068136	0.00842904	0.0765651	7.95651	1.38313	4.55396	0.20991	2.10836
2005	13	-0.124839	0.151363	0.0187249	0.170088	9.60303	2.31917	3.35361	0.522091	2.18095
2005	14	-0.14654	0.171555	0.0212229	0.192778	9.00424	1.69117	3.64467	0.292177	2.38508
2005	15	0.0367052	0.523597	0.0647737	0.588371	10.4811	2.20209	5.08897	0.427974	2.37111
2005	16	-0.27979	0.131695	0.0162918	0.147986	9.37473	2.27291	3.40495	0.463872	2.35086
2005	17	-0.159338	0.504976	0.06247	0.567446	11.0295	2.09079	4.11833	0.640193	2.22405
2005	18	-0.216615	0.211259	0.0261346	0.237393	9.83995	2.27493	3.75126	0.436867	2.3563
2005	19	-0.100752	0.323583	0.0400301	0.363613	9.96603	2.35803	4.24003	0.337286	2.38336
2005	20	-0.166592	0.179576	0.0222151	0.201791	8.77848	2.05567	4.38038	0.32547	2.2861
2005	21	-0.207696	0.0638685	0.00790111	0.0717697	8.45008	1.75914	4.38038	0.352403	2.29119
2005	22	-0.254285	0.0794868	0.00983323	0.08932	9.92843	2.32782	3.64067	0.246994	2.34283
2006	5	0.0406547	0.3605	0.0486516	0.409152	9.80953	1.92461	4.26478	0.161316	1.88549
2006	6	-0.290893	0.384983	0.0519556	0.436938	11.0052	1.97239	3.12591	0.319274	2.20185
2006	7	-0.0712866	0.09672	0.0130529	0.109773	9.03508	2.10056	3.35452	0.340231	2.1083
2006	8	0.0663577	0.0820627	0.0110748	0.0931376	8.80693	2.17867	3.78543	0.361505	2.24337
2006	9	-0.0520284	0.0387439	0.00522872	0.0439726	8.15412	1.93158	3.78543	0.329098	2.10346
2006	10	0.330668	0.164459	0.0221947	0.186654	9.41894	2.3583	5.65132	0.461107	1.88911
2006	11	0.021512	0.330154	0.0445562	0.37471	10.4248	2.39125	4.59304	0.514204	2.40202
2006	12	-0.333582	0.0641804	0.00866152	0.0728419	8.22359	1.42797	4.59304	0.225847	2.11492
2006	13	-0.141626	0.155202	0.0209455	0.176148	9.79834	2.34091	3.41566	0.540002	2.2037
2006	14	-0.149593	0.192106	0.0259258	0.218032	9.26301	1.66291	3.90934	0.28757	2.40376
2006	15	0.0237215	0.54423	0.0734469	0.617676	10.7354	2.21885	5.22885	0.448399	2.39066
2006	16	-0.272827	0.148416	0.0200296	0.168446	9.67347	2.30652	3.59418	0.468771	2.37375
2006	17	-0.161821	0.501489	0.0676788	0.569168	11.2698	2.09945	4.23425	0.668619	2.21423
2006	18	-0.22244	0.223995	0.0302295	0.254225	10.0259	2.30854	3.74715	0.455125	2.36629
2006	19	-0.107233	0.347425	0.0468871	0.394312	10.2993	2.38458	4.29627	0.352178	2.39767
2006	20	-0.17232	0.193776	0.0261512	0.219927	9.07579	2.08906	4.47034	0.34063	2.30538
2006	21	-0.191553	0.0671339	0.00906011	0.076194	8.80557	1.77003	4.47034	0.351452	2.29363
2006	22	-0.213263	0.094975	0.0128174	0.107792	10.2121	2.36927	3.92548	0.258767	2.36904
2007	5	0.0417155	0.404333	0.0584489	0.462782	10.0218	1.96792	4.43247	0.162938	1.9008
2007	6	-0.27471	0.416888	0.0602638	0.477152	11.197	2.03435	3.23909	0.296443	2.25389
2007	7	-0.0645931	0.105922	0.0153117	0.121234	9.3029	2.10768	3.50894	0.333219	2.12054
2007	8	0.0781517	0.0807214	0.0116688	0.0923902	8.97901	2.18711	3.82811	0.364177	2.26303
2007	9	-0.0549148	0.035127	0.00507783	0.0402049	8.23952	1.91423	3.82811	0.327279	2.11474
2007	10	0.329566	0.203045	0.0293514	0.232396	9.80246	2.39798	5.94007	0.460699	1.94347
2007	11	0.0109067	0.368998	0.0533409	0.422338	10.6798	2.42731	4.73749	0.508761	2.43397
2007	12	-0.319447	0.0678329	0.00980566	0.0776385	8.52867	1.47126	4.73749	0.235225	2.12378
2007	13	-0.152217	0.160496	0.0232007	0.183697	9.95423	2.36323	3.4747	0.533567	2.23838
2007	14	-0.150632	0.219711	0.0317606	0.251472	9.48257	1.64682	4.17716	0.274715	2.43464
2007	15	0.0278055	0.588635	0.0850908	0.673726	10.967	2.24878	5.37717	0.442895	2.43334
2007	16	-0.281935	0.170585	0.0246591	0.195244	9.96083	2.32547	3.8013	0.470338	2.40743
2007	17	-0.149417	0.4815	0.0696038	0.551104	11.4138	2.0631	4.34389	0.672486	2.18164
2007	18	-0.202545	0.261628	0.0378199	0.299447	10.2467	2.34069	3.82074	0.459226	2.3884
2007	19	-0.120192	0.380437	0.0549946	0.435432	10.7258	2.42774	4.31007	0.373878	2.42417
2007	20	-0.172313	0.237583	0.034344	0.271927	9.52175	2.15962	4.66161	0.35529	2.35389
2007	21	-0.177528	0.0801514	0.0115864	0.0917378	9.14363	1.80887	4.66161	0.348035	2.30743
2007	22	-0.251523	0.0941875	0.0136154	0.107803	10.3963	2.38713	4.02316	0.257035	2.39863
2008	5	0.0706366	0.458491	0.0735639	0.532055	10.2105	1.99218	4.61898	0.158633	1.90755
2008	6	-0.262483	0.413842	0.0663999	0.480242	11.3015	2.08881	3.30553	0.275086	2.26824
2008	7	-0.0875055	0.101772	0.016329	0.118101	9.35695	2.10934	3.52053	0.307707	2.12639
2008	8	0.074641	0.0802349	0.0128735	0.0931084	9.12534	2.1881	3.91711	0.352746	2.26312
2008	9	-0.0563334	0.0354045	0.00568057	0.0410851	8.39913	1.88703	3.91711	0.3117	2.11686
2008	10	0.348331	0.20431	0.0327811	0.237091	9.98401	2.3856	6.0193	0.474651	1.89113
2008	11	0.0225275	0.401465	0.0644142	0.46588	10.8989	2.44991	4.88123	0.490261	2.40101
2008	12	-0.331576	0.0755833	0.0121272	0.0877104	8.73693	1.4648	4.88123	0.215409	2.10042
2008	13	-0.141647	0.166341	0.0266891	0.193031	10.0897	2.37701	3.5801	0.4821	2.23706
2008	14	-0.131082	0.226111	0.036279	0.26239	9.67175	1.64621	4.35412	0.276496	2.39123
2008	15	0.0603774	0.665363	0.106756	0.772119	11.2354	2.24489	5.55636	0.436011	2.38182
2008	16	-0.270657	0.175538	0.0281647	0.203703	10.1114	2.30166	3.90135	0.446558	2.37389
2008	17	-0.175931	0.447225	0.0717562	0.518981	11.5131	2.0378	4.45796	0.645611	2.18105
2008	18	-0.210241	0.312934	0.0502095	0.363144	10.5314	2.25178	3.99764	0.427416	2.36182
2008	19	-0.133267	0.41398	0.0664221	0.480402	10.953	2.39395	4.25858	0.356392	2.39176
2008	20	-0.194754	0.258223	0.0414313	0.299655	9.68409	2.08241	4.75309	0.318165	2.33252
2008	21	-0.250419	0.0849561	0.013631	0.0985871	9.39106	1.74895	4.75309	0.342147	2.28205
2008	22	-0.313046	0.0725828	0.0116457	0.0842285	10.3576	2.359	3.86039	0.257392	2.40971
2009	5	0.0765845	0.477356	0.0883137	0.565669	10.1567	2.06768	4.64154	0.129107	1.94278
2009	6	-0.226148	0.439347	0.0812819	0.520629	11.2335	2.23879	3.3962	0.222909	2.34692
2009	7	-0.0712467	0.133246	0.0246513	0.157897	9.39728	2.22807	3.80529	0.235108	2.22817
2009	8	0.0710577	0.0903163	0.0167091	0.107025	9.12035	2.26129	4.04368	0.296238	2.32679
2009	9	-0.0585989	0.0404083	0.00747579	0.0478841	8.42411	1.95681	4.04368	0.261975	2.17151
2009	10	0.334738	0.21327	0.0394562	0.252726	9.80816	2.46992	6.09082	0.378714	1.98212
2009	11	0.0338774	0.3926	0.0726333	0.465233	10.6863	2.53516	4.85234	0.387658	2.46339
2009	12	-0.404341	0.0756697	0.0139994	0.0896691	8.64576	1.45278	4.85234	0.184102	2.14221
2009	13	-0.116596	0.180372	0.03337	0.213742	9.99583	2.47362	3.66396	0.386083	2.31372
2009	14	-0.156588	0.276824	0.0512142	0.328038	9.63298	1.67291	4.54591	0.217579	2.45691
2009	15	0.0703759	0.576004	0.106564	0.682569	10.8196	2.25857	5.42655	0.334824	2.42837
2009	16	-0.238598	0.199259	0.0368642	0.236124	9.99332	2.34415	4.04712	0.346745	2.4377
2009	17	-0.176491	0.398875	0.0737943	0.472669	11.4031	2.1207	4.57062	0.579889	2.26295
2009	18	-0.224329	0.285663	0.0528494	0.338512	10.3308	2.28506	3.9105	0.364945	2.42765
2009	19	-0.12746	0.458431	0.0848126	0.543244	10.7973	2.4246	4.17576	0.287324	2.45004
2009	20	-0.144587	0.340395	0.0629751	0.40337	9.55202	2.11151	4.99324	0.237049	2.39433
2009	21	-0.189488	0.10918	0.020199	0.129379	9.46131	1.78115	4.99324	0.262108	2.3222
2009	22	-0.316408	0.0709094	0.0131187	0.0840281	10.2364	2.41142	3.87262	0.223182	2.50467
2010	5	0.101307	0.464996	0.0955569	0.560552	10.3789	2.03949	4.8149	0.142121	1.92032
2010	6	-0.255197	0.385556	0.0792321	0.464788	11.4034	2.15734	3.50162	0.252836	2.27903
2010	7	-0.0731433	0.102542	0.0210724	0.123614	9.40084	2.14109	3.77337	0.278473	2.16198
2010	8	0.0678741	0.0740086	0.0152088	0.0892175	9.24647	2.22094	4.11366	0.343938	2.27758
2010	9	-0.0466576	0.0335711	0.00689888	0.0404699	8.54802	1.91496	4.11366	0.297574	2.1327
2010	10	0.348628	0.265866	0.0546357	0.320502	10.3309	2.44377	6.48498	0.43477	1.98612
2010	11	0.0270223	0.366799	0.0753775	0.442177	10.9311	2.48437	5.00517	0.442114	2.40052
2010	12	-0.434609	0.0723496	0.0148679	0.0872175	8.82171	1.41829	5.00517	0.199228	2.10366
2010	13	-0.113354	0.162199	0.0333319	0.195531	10.1904	2.45222	3.78667	0.433997	2.26093
2010	14	-0.167094	0.2336	0.048005	0.281605	9.83502	1.65133	4.65074	0.258874	2.42791
2010	15	0.0779334	0.529725	0.108859	0.638584	11.064	2.22362	5.52104	0.386593	2.38817
2010	16	-0.233953	0.164453	0.0337953	0.198249	10.1177	2.30564	4.08084	0.390146	2.38873
2010	17	-0.178817	0.492167	0.101141	0.593308	11.7912	2.21547	4.61228	0.612826	2.30634
2010	18	-0.214312	0.313209	0.0643646	0.377573	10.7186	2.27311	4.19149	0.402532	2.40029
2010	19	-0.146117	0.379159	0.0779175	0.457077	11.0106	2.40235	4.52642	0.332517	2.4266
2010	20	-0.170781	0.381684	0.0784363	0.46012	10.0398	2.13289	5.26336	0.264887	2.39616
2010	21	-0.167005	0.119312	0.0245186	0.14383	9.8026	1.75354	5.26336	0.271875	2.30088
2010	22	-0.286807	0.04735	0.00973047	0.0570805	10.1034	2.35403	3.70755	0.244682	2.43939
2011	5	0.1033	0.499837	0.111285	0.611122	10.5846	2.04749	4.81739	0.143521	1.92963
2011	6	-0.281019	0.37392	0.0832508	0.457171	11.5693	2.14732	3.5389	0.25851	2.26735
2011	7	-0.0624938	0.107737	0.0239869	0.131724	9.6609	2.16397	3.81723	0.287524	2.17289
2011	8	0.0457507	0.0732494	0.0163085	0.0895579	9.42082	2.23054	4.11634	0.36312	2.28489
2011	9	-0.0584517	0.0313249	0.00697426	0.0382991	8.70874	1.90576	4.11634	0.306916	2.14011
2011	10	0.361049	0.289144	0.064376	0.35352	10.2969	2.4721	6.45915	0.466715	2.01754
2011	11	0.0198022	0.399	0.0888346	0.487834	11.1612	2.50736	4.99564	0.452443	2.4224
2011	12	-0.436095	0.0784932	0.017476	0.0959692	8.89486	1.40684	4.99564	0.191836	2.11266
2011	13	-0.127623	0.161338	0.0359209	0.197259	10.3553	2.4738	3.82877	0.435534	2.27802
2011	14	-0.15614	0.25106	0.0558968	0.306957	10.1109	1.67636	4.62952	0.26678	2.44355
2011	15	0.0818552	0.556498	0.1239	0.680398	11.3074	2.2412	5.49521	0.403838	2.3965
2011	16	-0.230241	0.16433	0.0365869	0.200917	10.2862	2.32184	4.09828	0.399227	2.39178
2011	17	-0.181253	0.485651	0.108127	0.593777	11.8954	2.25276	4.61458	0.592293	2.34497
2011	18	-0.218149	0.318662	0.0709479	0.38961	10.864	2.27449	4.19614	0.404799	2.41672
2011	19	-0.166311	0.385387	0.0858037	0.471191	11.2288	2.41675	4.50708	0.341723	2.43887
2011	20	-0.187707	0.374272	0.083329	0.457601	10.1995	2.09288	5.22317	0.266543	2.39537
2011	21	-0.216047	0.116994	0.026048	0.143042	9.89396	1.73576	5.22317	0.280324	2.31364
2011	22	-0.306658	0.0469704	0.0104576	0.057428	10.2994	2.35109	3.78536	0.259338	2.44226
2012	5	0.126947	0.549192	0.130562	0.679755	10.7224	2.10631	4.88956	0.134603	1.96128
2012	6	-0.255813	0.393576	0.0935668	0.487143	11.6436	2.21411	3.64585	0.232805	2.30175
2012	7	-0.0904685	0.118097	0.0280758	0.146173	9.83742	2.18799	3.93076	0.265946	2.20921
2012	8	0.0204882	0.0728456	0.017318	0.0901635	9.50443	2.2466	4.18869	0.347287	2.31317
2012	9	-0.0609574	0.0352616	0.00838293	0.0436446	8.87293	1.93333	4.18869	0.285938	2.16555
2012	10	0.366068	0.28705	0.068242	0.355292	10.3003	2.519	6.503	0.445927	2.06166
2012	11	0.0220939	0.418303	0.0994453	0.517748	11.134	2.56034	5.05578	0.418993	2.47285
2012	12	-0.431761	0.088247	0.0209794	0.109226	8.97332	1.40711	5.05578	0.169927	2.13208
2012	13	-0.153172	0.16225	0.0385724	0.200822	10.4388	2.51152	3.94055	0.406841	2.32461
2012	14	-0.197184	0.263976	0.0627565	0.326733	10.2131	1.70588	4.67797	0.260353	2.47858
2012	15	0.0769991	0.573783	0.136409	0.710192	11.2517	2.27659	5.53906	0.390914	2.43941
2012	16	-0.22751	0.195491	0.0464751	0.241966	10.455	2.34127	4.1854	0.371392	2.43585
2012	17	-0.16384	0.495639	0.117831	0.61347	11.9964	2.2748	4.68656	0.559184	2.36882
2012	18	-0.238709	0.325404	0.07736	0.402764	10.9702	2.28464	4.27046	0.389725	2.45924
2012	19	-0.181899	0.364907	0.0867513	0.451659	11.1583	2.4244	4.5574	0.319142	2.47506
2012	20	-0.209706	0.37298	0.0886705	0.46165	10.2133	2.04842	5.25266	0.248443	2.40262
2012	21	-0.20234	0.116591	0.0277177	0.144308	9.87022	1.71546	5.25266	0.257982	2.3403
2012	22	-0.35304	0.0537377	0.0127753	0.066513	10.5692	2.36486	3.93285	0.253285	2.48275
2013	5	0.113845	0.559833	0.145724	0.705557	10.7728	2.14099	4.95981	0.129314	1.99918
2013	6	-0.266367	0.394772	0.102758	0.49753	11.6892	2.25134	3.75089	0.232468	2.34849
2013	7	-0.0659033	0.124087	0.0322996	0.156387	9.93471	2.24993	4.04239	0.265349	2.26044
2013	8	0.0135651	0.070494	0.0183494	0.0888434	9.52852	2.26821	4.25913	0.339572	2.35592
2013	9	-0.0553601	0.0369435	0.00961633	0.0465599	8.91638	1.97694	4.25913	0.27486	2.20631
2013	10	0.350666	0.26616	0.069281	0.335441	10.3471	2.56346	6.54494	0.424746	2.08585
2013	11	0.0177225	0.42159	0.109739	0.531329	11.1782	2.60202	5.11401	0.404537	2.51857
2013	12	-0.418766	0.0941281	0.0245014	0.11863	9.06073	1.43231	5.11401	0.160382	2.16648
2013	13	-0.148071	0.164728	0.0428783	0.207606	10.5146	2.5705	4.05041	0.395558	2.36867
2013	14	-0.20096	0.276374	0.0719396	0.348313	10.3276	1.75018	4.7245	0.256257	2.52059
2013	15	0.0810419	0.561069	0.146045	0.707114	11.209	2.33026	5.58099	0.393122	2.48221
2013	16	-0.212233	0.198344	0.0516286	0.249973	10.5059	2.40808	4.27061	0.374542	2.48917
2013	17	-0.165489	0.490263	0.127614	0.617877	12.0481	2.32356	4.75663	0.574873	2.40864
2013	18	-0.230555	0.327037	0.0851272	0.412165	11.0215	2.3426	4.34286	0.393665	2.51447
2013	19	-0.16658	0.367422	0.0956391	0.463061	11.2271	2.48758	4.60582	0.31711	2.53348
2013	20	-0.202199	0.385458	0.100334	0.485792	10.3467	2.10249	5.28024	0.244522	2.44926
2013	21	-0.184958	0.120491	0.0313636	0.151855	9.88405	1.77013	5.28024	0.253346	2.3796
2013	22	-0.336572	0.0554472	0.0144328	0.06988	10.6103	2.42274	4.07843	0.258902	2.54383
2014	5	0.124208	0.554042	0.1496	0.703642	10.8301	2.15138	5.03868	0.121564	2.00388
2014	6	-0.261769	0.417761	0.105492	0.523253	11.7331	2.26202	3.86455	0.223945	2.35105
2014	7	-0.0422358	0.131313	0.0331588	0.164472	9.98345	2.23621	4.16263	0.264693	2.24999
2014	8	0.0296118	0.0745992	0.0188375	0.0934367	9.59151	2.27174	4.33819	0.334631	2.35383
2014	9	-0.0427526	0.0390949	0.00987211	0.048967	8.96112	1.98956	4.33819	0.265712	2.20603
2014	10	0.339255	0.28166	0.0711238	0.352784	10.3814	2.57629	6.59549	0.395676	2.08522
2014	11	0.0114586	0.446141	0.112658	0.558799	11.2341	2.60605	5.18086	0.389042	2.5269
2014	12	-0.408828	0.0996097	0.0251531	0.124763	9.08519	1.4203	5.18086	0.150306	2.17281
2014	13	-0.13795	0.174321	0.0440188	0.218339	10.5609	2.57281	4.1689	0.379149	2.37205
2014	14	-0.198703	0.292468	0.073853	0.366321	10.35	1.73865	4.77966	0.236869	2.52733
2014	15	0.0646941	0.593742	0.14993	0.743672	11.2772	2.32532	5.63155	0.371442	2.48919
2014	16	-0.217827	0.209895	0.0530018	0.262896	10.5624	2.41064	4.36444	0.350932	2.50047
2014	17	-0.153403	0.518813	0.131009	0.649821	12.1119	2.32604	4.83531	0.549108	2.41652
2014	18	-0.237734	0.346082	0.0873914	0.433474	11.0984	2.35347	4.4239	0.37503	2.51939
2014	19	-0.168148	0.388818	0.0981829	0.487001	11.2882	2.49488	4.66286	0.299975	2.53841
2014	20	-0.191203	0.407905	0.103003	0.510908	10.4159	2.11088	5.31645	0.229881	2.44807
2014	21	-0.224072	0.127508	0.0321979	0.159706	9.88145	1.78699	5.31645	0.244509	2.38265
2014	22	-0.353655	0.0586762	0.0148167	0.0734929	10.6925	2.4077	4.23262	0.270013	2.53684

## Sheet: dig (2)
year	sector	lnGVC_PO	lnPAT	lnDIGD	patb	patf	kl	lnPRO	ply	lnFDI	rd	lnR&D	UI	rca	lnDIGF	lnDIG		intt22
2000	5	-0.0810274	0.102219	0.503868	0.0707257	0.0314929	1.4575	3.50475	2.57591	8.5839	1.15343	1.68922	1.85777	1.15343	0.0296975	0.533565		0.0280446
2000	6	-0.195846	0.255888	0.0606529	0.164954	0.090934	1.19811	2.86352	3.00083	10.0441	3.46158	1.90809	2.0884	3.46158	0.0369313	0.0975842		0.0348757
2000	7	-0.0440743	0.217702	0.0117637	0.125006	0.0926956	1.21872	2.89974	2.92009	7.56762	1.42021	1.95063	2.03202	1.42021	0.00716287	0.0189266		0.00676419
2000	8	0.0233382	0.279075	0.010755	0.142465	0.136611	1.32235	3.39291	2.9309	7.73275	0.859713	2.03906	2.1259	0.859713	0.00654869	0.0173037		0.0061842
2000	9	-0.0666078	0.26051	0.0068961	0.12966	0.13085	1.32235	3.39291	2.68253	7.46841	1.43401	1.76821	2.04201	1.43401	0.004199	0.0110951		0.00396529
2000	10	0.215504	0.309128	0.0131829	0.147579	0.16155	1.94023	4.63153	2.64392	7.92129	1.19044	2.27653	1.74705	1.19044	0.00802703	0.02121		0.00758025
2000	11	0.0423384	0.343509	0.0443931	0.177353	0.166156	1.58024	4.00617	3.12208	9.14916	1.18394	2.32493	2.26304	1.18394	0.0270308	0.0714239		0.0255263
2000	12	-0.228341	0.134698	0.0105927	0.0989185	0.03578	1.58024	4.00617	2.69216	6.83147	0.335044	1.41424	2.08425	0.335044	0.00644986	0.0170426		0.00609087
2000	13	-0.0803251	0.355938	0.0232089	0.177331	0.178607	1.2985	2.99394	3.19441	8.69336	1.55533	2.3189	2.15871	1.55533	0.0141318	0.0373407		0.0133452
2000	14	-0.0402525	0.195705	0.0299609	0.123009	0.072696	1.3199	3.21467	2.8608	8.32549	1.79993	1.83628	2.2697	1.79993	0.018243	0.0482039		0.0172276
2000	15	0.0116474	0.314749	0.051332	0.153606	0.161143	1.51437	3.97313	3.21698	9.03382	1.37375	2.17995	2.25199	1.37375	0.0312558	0.0825877		0.0295161
2000	16	-0.172288	0.300616	0.0231386	0.15677	0.143846	1.24005	2.88235	3.32953	8.29482	0.722763	2.20974	2.25939	0.722763	0.014089	0.0372276		0.0133048
2000	17	-0.159451	0.481594	0.0427512	0.298083	0.183511	1.43617	3.75643	3.3161	9.65648	1.05978	1.96973	2.08021	1.05978	0.026031	0.0687821		0.0245821
2000	18	-0.167176	0.32425	0.0283132	0.180184	0.144066	1.36287	3.45926	3.34382	8.82448	1.39427	2.19198	2.32869	1.39427	0.0172398	0.045553		0.0162802
2000	19	-0.0208006	0.224009	0.0415877	0.151041	0.0729683	1.42291	3.48061	3.10064	8.7902	0.834281	2.28865	2.32789	0.834281	0.0253225	0.0669102		0.0239131
2000	20	-0.0105629	0.214297	0.0199221	0.144984	0.0693137	1.49259	3.71088	3.29025	7.6006	0.248218	2.03995	2.26104	0.248218	0.0121305	0.0320526		0.0114553
2000	21	-0.118728	0.255676	0.00765155	0.172402	0.083274	1.49259	3.71088	3.28477	7.24164	0.393688	1.71342	2.2229	0.393688	0.00465899	0.0123105		0.00439968
2000	22	-0.0628258	0.188594	0.0177885	0.116207	0.0723876	1.20118	2.99991	2.63426	9.04382	2.27298	2.23144	2.27769	2.27298	0.0108314	0.0286199		0.0102285
2001	5	-0.0818925	0.0989755	0.480681	0.0694776	0.0294979	1.49258	3.6151	2.56182	8.62839	1.04646	1.66098	1.84311	1.04646	0.0329506	0.513631		0.0308368
2001	6	-0.203728	0.251723	0.568963	0.162634	0.0890883	1.22977	2.85195	3.00958	10.0455	3.24493	1.88349	2.07629	3.24493	0.0390024	0.607966		0.0365003
2001	7	-0.0557236	0.202825	0.130126	0.115658	0.0871669	1.24816	3.07773	2.90361	7.6856	1.47962	1.9312	2.03193	1.47962	0.00892011	0.139046		0.00834787
2001	8	0.0186053	0.263667	0.114011	0.130911	0.132756	1.36055	3.58132	2.88201	7.87766	0.946439	2.02035	2.10609	0.946439	0.00781546	0.121827		0.00731408
2001	9	-0.0673239	0.244048	0.0731036	0.116496	0.127552	1.36055	3.58132	2.61619	7.61772	1.53514	1.76101	2.02097	1.53514	0.00501125	0.0781148		0.00468976
2001	10	0.190777	0.293909	0.16006	0.141881	0.152028	1.94683	4.79453	2.75153	7.97313	1.14011	2.26303	1.77495	1.14011	0.0109721	0.171032		0.0102682
2001	11	0.0169652	0.336705	0.411493	0.166571	0.170135	1.59547	4.03873	3.0683	9.20583	1.18302	2.287	2.24016	1.18302	0.0282079	0.439701		0.0263983
2001	12	-0.283976	0.13164	0.0981873	0.0923477	0.0392923	1.59547	4.03873	2.61442	6.9637	0.293047	1.41283	2.0536	0.293047	0.00673074	0.104918		0.00629894
2001	13	-0.0712153	0.339411	0.236562	0.167123	0.172287	1.33308	3.19178	3.11799	8.82423	1.6358	2.29046	2.13304	1.6358	0.0162163	0.252778		0.015176
2001	14	-0.0977963	0.186925	0.24154	0.113482	0.0734432	1.33137	3.10378	2.79372	8.21262	1.54842	1.7665	2.26103	1.54842	0.0165576	0.258098		0.0154954
2001	15	0.011947	0.282918	0.525997	0.138041	0.144877	1.55716	4.22009	3.12717	9.16881	1.51241	2.1509	2.23672	1.51241	0.0360571	0.562054		0.0337439
2001	16	-0.198184	0.287139	0.217134	0.142379	0.14476	1.2595	2.99842	3.23987	8.37302	0.727033	2.16452	2.23282	0.727033	0.0148846	0.232019		0.0139297
2001	17	-0.155744	0.480641	0.428729	0.292087	0.188553	1.45846	3.79236	3.27852	9.7378	1.23773	1.96886	2.07237	1.23773	0.0293894	0.458119		0.027504
2001	18	-0.180156	0.313768	0.255926	0.167468	0.1463	1.37166	3.43491	3.24467	8.88579	1.45626	2.17197	2.29912	1.45626	0.0175437	0.27347		0.0164182
2001	19	-0.0361086	0.218983	0.425829	0.14316	0.0758227	1.47113	3.70712	3.06266	8.91677	0.873918	2.27534	2.30321	0.873918	0.0291906	0.455019		0.0273179
2001	20	-0.0216835	0.20593	0.208687	0.135938	0.0699914	1.52343	3.9126	3.20657	7.74377	0.26221	2.03868	2.23299	0.26221	0.0143055	0.222992		0.0133878
2001	21	-0.0880044	0.250327	0.0801511	0.165686	0.0846411	1.52343	3.9126	3.20355	7.39805	0.400983	1.71832	2.1917	0.400983	0.00549436	0.0856455		0.00514188
2001	22	-0.0694544	0.175943	0.163113	0.107423	0.0685207	1.29664	3.16507	2.5788	9.06276	2.07073	2.21074	2.25688	2.07073	0.0111814	0.174295		0.0104641
2002	5	-0.0900125	0.108123	0.460209	0.0755295	0.0325931	1.53416	3.76454	2.55711	8.77151	0.983161	1.6358	1.82343	0.983161	0.0357001	0.495909		0.0331301
2002	6	-0.240763	0.279344	0.496905	0.175501	0.103843	1.26533	2.82788	3.00502	10.1066	2.98495	1.82725	2.04166	2.98495	0.0385467	0.535452		0.0357718
2002	7	-0.0770716	0.22215	0.1255	0.125846	0.0963042	1.29069	3.21475	2.86451	7.85367	1.4454	1.86752	2.00281	1.4454	0.0097355	0.135236		0.00903465
2002	8	0.0230472	0.287597	0.109719	0.138487	0.149111	1.40142	3.73634	2.8214	8.11898	1.02507	1.98772	2.06542	1.02507	0.00851128	0.11823		0.00789856
2002	9	-0.0680217	0.26415	0.0703513	0.120845	0.143305	1.40142	3.73634	2.53942	7.85353	1.61527	1.73862	1.9813	1.61527	0.00545741	0.0758087		0.00506454
2002	10	0.199019	0.314145	0.193373	0.157537	0.156608	1.95246	4.95698	2.83744	8.13735	1.15902	2.23299	1.7883	1.15902	0.0150007	0.208374		0.0139208
2002	11	0.0126951	0.370678	0.373709	0.17888	0.191798	1.61682	4.12398	3.001	9.39097	1.15494	2.22786	2.19253	1.15494	0.02899	0.402699		0.026903
2002	12	-0.294796	0.144031	0.0891714	0.0973664	0.0466645	1.61682	4.12398	2.53468	7.1955	0.270184	1.41663	2.00868	0.270184	0.00691735	0.0960888		0.00641938
2002	13	-0.0676862	0.373015	0.222712	0.180411	0.192604	1.36609	3.34795	3.02488	9.0556	1.67205	2.23068	2.08048	1.67205	0.0172766	0.239989		0.0160329
2002	14	-0.163741	0.208693	0.184472	0.119656	0.0890375	1.35382	3.02051	2.71801	8.26252	1.38162	1.67172	2.22686	1.38162	0.0143102	0.198782		0.01328
2002	15	-0.00180563	0.304165	0.488396	0.14347	0.160695	1.60139	4.43467	3.01422	9.4104	1.60544	2.08063	2.18835	1.60544	0.0378867	0.526283		0.0351592
2002	16	-0.220771	0.31718	0.190609	0.150196	0.166984	1.29456	3.12412	3.12819	8.56135	0.744579	2.08141	2.17174	0.744579	0.0147863	0.205396		0.0137218
2002	17	-0.160002	0.535874	0.428845	0.323101	0.212773	1.48572	3.88283	3.21364	10.0085	1.35148	1.92372	2.02419	1.35148	0.0332671	0.462112		0.0308722
2002	18	-0.182058	0.341379	0.226331	0.176635	0.164744	1.3934	3.4932	3.12873	9.0903	1.50101	2.11617	2.23212	1.50101	0.0175573	0.243888		0.0162934
2002	19	-0.0340155	0.237782	0.413063	0.154034	0.0837475	1.50902	3.88438	3.00773	9.13979	0.94141	2.22288	2.24174	0.94141	0.0320428	0.445106		0.0297361
2002	20	-0.01893	0.220421	0.221505	0.141926	0.0784952	1.54385	4.12514	3.11679	8.07223	0.281	2.03569	2.18488	0.281	0.0171829	0.238688		0.0159459
2002	21	-0.114182	0.270637	0.0850741	0.174714	0.095923	1.54385	4.12514	3.11168	7.63803	0.44187	1.70479	2.13715	0.44187	0.00659951	0.0916736		0.00612441
2002	22	-0.118506	0.191782	0.134978	0.113543	0.078239	1.36875	3.22715	2.5106	9.19561	1.93025	2.15328	2.20052	1.93025	0.0104708	0.145449		0.00971697
2003	5	-0.0394711	0.129688	0.43809	0.0904194	0.0392689	1.5774	3.96781	2.59934	9.06099	1.00741	1.74323	1.82923	1.00741	0.0382071	0.476297		0.0351423
2003	6	-0.262506	0.300324	0.46996	0.185256	0.115068	1.30295	2.96591	3.07871	10.3611	3.12645	1.8628	2.08081	3.12645	0.0409866	0.510946		0.0376988
2003	7	-0.0747373	0.257819	0.10877	0.143221	0.114598	1.32082	3.22654	2.91108	8.11525	1.48336	1.9115	2.00864	1.48336	0.00948619	0.118257		0.00872524
2003	8	0.0370574	0.315699	0.101912	0.159889	0.15581	1.44436	3.80379	2.93348	8.30036	1.01102	2.04618	2.10356	1.01102	0.00888804	0.1108		0.00817506
2003	9	-0.0756182	0.285183	0.0606773	0.140395	0.144788	1.44436	3.80379	2.67222	7.90844	1.43968	1.76664	2.00078	1.43968	0.00529185	0.0659691		0.00486735
2003	10	0.207843	0.38324	0.16172	0.193621	0.189619	1.95124	4.99276	2.86051	8.39522	1.03533	2.25738	1.7842	1.03533	0.0141041	0.175824		0.0129727
2003	11	0.0180338	0.420502	0.37885	0.208325	0.212177	1.64204	4.29545	3.08731	9.71593	1.23512	2.26432	2.24427	1.23512	0.0330406	0.41189		0.0303902
2003	12	-0.293906	0.171708	0.086095	0.110834	0.0608736	1.64204	4.29545	2.60938	7.58434	0.30845	1.46106	2.01907	0.30845	0.00750861	0.0936036		0.00690629
2003	13	-0.0819941	0.422089	0.203423	0.210405	0.211684	1.40244	3.4382	3.14152	9.24935	1.5957	2.23897	2.10446	1.5957	0.0177412	0.221165		0.016318
2003	14	-0.177848	0.236481	0.181927	0.14289	0.0935906	1.387	3.20796	2.79971	8.45559	1.34616	1.61826	2.25496	1.34616	0.0158664	0.197793		0.0145936
2003	15	0.0093114	0.358484	0.54075	0.177389	0.181095	1.63943	4.6965	3.08657	9.83512	1.85118	2.10703	2.23806	1.85118	0.0471604	0.58791		0.0433774
2003	16	-0.239764	0.378019	0.165915	0.17921	0.198809	1.3123	3.25899	3.20834	8.79965	0.747441	2.11082	2.22657	0.747441	0.0144699	0.180385		0.0133092
2003	17	-0.161703	0.612302	0.443208	0.365792	0.24651	1.49444	3.95348	3.25778	10.432	1.60487	1.93809	2.04172	1.60487	0.0386535	0.481861		0.0355528
2003	18	-0.193063	0.388076	0.223189	0.214453	0.173624	1.41228	3.60196	3.22777	9.31456	1.47426	2.13434	2.24195	1.47426	0.019465	0.242654		0.0179036
2003	19	-0.0526166	0.284788	0.396139	0.187499	0.0972891	1.53535	4.02943	3.09834	9.45115	0.997073	2.25061	2.26202	0.997073	0.0345485	0.430688		0.0317771
2003	20	-0.0400085	0.262077	0.239884	0.181684	0.0803929	1.56582	4.32462	3.23814	8.35564	0.292138	2.02847	2.20212	0.292138	0.020921	0.260805		0.0192428
2003	21	-0.104969	0.292881	0.0898298	0.204302	0.0885788	1.56582	4.32462	3.17704	8.08149	0.562293	1.71737	2.16768	0.562293	0.00783433	0.0976641		0.00720588
2003	22	-0.177508	0.215619	0.104612	0.126423	0.0891956	1.45522	3.35627	2.54879	9.38408	1.91167	2.20024	2.23072	1.91167	0.00912349	0.113735		0.00839163
2004	5	0.000392923	0.148779	0.368199	0.103661	0.0451172	1.6116	4.10082	2.60914	9.32016	1.03519	1.78997	1.81548	1.03519	0.0386308	0.40683		0.0349626
2004	6	-0.277775	0.330876	0.400417	0.196428	0.134448	1.32164	3.00799	3.12711	10.5773	3.16253	1.88225	2.09444	3.16253	0.042011	0.442428		0.0380218
2004	7	-0.0679089	0.292179	0.104302	0.154517	0.137661	1.33022	3.3323	2.97355	8.52169	1.66685	1.99584	2.03372	1.66685	0.0109431	0.115245		0.00990402
2004	8	0.0679596	0.346214	0.0888752	0.184125	0.162089	1.48038	3.83412	3.04321	8.50286	0.995748	2.08278	2.13645	0.995748	0.00932462	0.0981998		0.00843919
2004	9	-0.0501879	0.311126	0.0490654	0.163646	0.14748	1.48038	3.83412	2.81285	8.01304	1.27266	1.80333	2.01617	1.27266	0.00514785	0.0542132		0.00465903
2004	10	0.263256	0.454186	0.15957	0.245406	0.20878	1.95671	5.28979	2.88535	8.85222	1.08394	2.26796	1.81121	1.08394	0.0167418	0.176312		0.0151521
2004	11	0.027734	0.482586	0.326081	0.244131	0.238455	1.68382	4.45195	3.16377	9.96555	1.20473	2.27876	2.27447	1.20473	0.0342118	0.360293		0.0309632
2004	12	-0.296966	0.19907	0.0704668	0.128272	0.0707988	1.68382	4.45195	2.68089	7.7873	0.302791	1.43706	2.02501	0.302791	0.00739324	0.07786		0.00669121
2004	13	-0.0886422	0.482805	0.176575	0.243577	0.239228	1.41437	3.44897	3.24151	9.49134	1.58482	2.24475	2.11269	1.58482	0.018526	0.195101		0.0167668
2004	14	-0.154403	0.274306	0.1652	0.171194	0.103113	1.44479	3.47365	2.88639	8.73773	1.38462	1.61561	2.28698	1.38462	0.0173325	0.182532		0.0156866
2004	15	0.00912731	0.432773	0.523244	0.209751	0.223022	1.68132	4.93519	3.16422	10.27	1.90157	2.13652	2.28476	1.90157	0.0548978	0.578142		0.049685
2004	16	-0.248275	0.427936	0.150888	0.19928	0.228656	1.34131	3.38655	3.29422	9.15042	0.821284	2.1589	2.26684	0.821284	0.0158309	0.166719		0.0143276
2004	17	-0.15748	0.633783	0.480647	0.386109	0.247674	1.50988	4.1117	3.37753	10.8357	1.78537	1.98479	2.09855	1.78537	0.0504286	0.531076		0.0456401
2004	18	-0.20616	0.430769	0.210777	0.240942	0.189827	1.40334	3.65427	3.33358	9.58699	1.49897	2.17533	2.26862	1.49897	0.0221143	0.232891		0.0200144
2004	19	-0.0650909	0.321699	0.362896	0.212372	0.109326	1.57134	4.22919	3.19293	9.81692	1.04999	2.26706	2.28942	1.04999	0.0380743	0.40097		0.034459
2004	20	-0.122606	0.310497	0.190076	0.211817	0.0986799	1.5969	4.33622	3.34298	8.54463	0.285177	1.99534	2.20852	0.285177	0.0199424	0.210018		0.0180488
2004	21	-0.172606	0.335969	0.0693782	0.225931	0.110038	1.5969	4.33622	3.24321	8.24965	0.563738	1.71505	2.20311	0.563738	0.00727903	0.0766572		0.00658785
2004	22	-0.347912	0.247104	0.054791	0.1368	0.110304	1.49066	3.01238	2.58572	9.3937	1.56174	2.17035	2.25901	1.56174	0.00574857	0.0605395		0.00520271
2005	5	0.0163184	0.15577	0.35031	0.104485	0.0512856	1.62947	4.17726	2.7065	9.59732	1.11002	1.87698	1.86695	1.11002	0.0432977	0.393608		0.0385348
2005	6	-0.293971	0.324	0.369003	0.187053	0.136948	1.33914	3.04696	3.23944	10.7974	3.31618	1.92731	2.1621	3.31618	0.0456081	0.414611		0.0405911
2005	7	-0.0758128	0.329936	0.0872074	0.167471	0.162466	1.34291	3.186	3.14133	8.69216	1.65863	2.06176	2.08107	1.65863	0.0107883	0.0979957		0.00959299
2005	8	0.0664189	0.360467	0.0822772	0.192765	0.167702	1.50879	3.72511	3.28849	8.58452	0.944999	2.16203	2.22598	0.944999	0.0101784	0.0924557		0.00905066
2005	9	-0.0501076	0.328669	0.0420471	0.177393	0.151276	1.50879	3.72511	3.11857	8.01055	1.06318	1.92456	2.09697	1.06318	0.0052016	0.0472487		0.00462526
2005	10	0.300773	0.450961	0.152633	0.248599	0.202362	1.9561	5.47785	2.96707	9.15378	1.00126	2.3469	1.86842	1.00126	0.018882	0.171515		0.0167899
2005	11	0.0235359	0.501348	0.332126	0.249013	0.252335	1.70397	4.55396	3.33051	10.2374	1.30024	2.36755	2.37967	1.30024	0.041087	0.373213		0.0365346
2005	12	-0.314948	0.20991	0.068136	0.136624	0.0732853	1.70397	4.55396	2.86148	7.95651	0.298129	1.38313	2.10836	0.298129	0.00842904	0.0765651		0.0074951
2005	13	-0.124839	0.522091	0.151363	0.253022	0.269069	1.43091	3.35361	3.43864	9.60303	1.48873	2.31917	2.18095	1.48873	0.0187249	0.170088		0.0166502
2005	14	-0.14654	0.292177	0.171555	0.181787	0.11039	1.48192	3.64467	3.07654	9.00424	1.47243	1.69117	2.38508	1.47243	0.0212229	0.192778		0.0188714
2005	15	0.0367052	0.427974	0.523597	0.215795	0.212179	1.72108	5.08897	3.3092	10.4811	1.83759	2.20209	2.37111	1.83759	0.0647737	0.588371		0.0575968
2005	16	-0.27979	0.463872	0.131695	0.200378	0.263494	1.36265	3.40495	3.42837	9.37473	0.832469	2.27291	2.35086	0.832469	0.0162918	0.147986		0.0144867
2005	17	-0.159338	0.640193	0.504976	0.386465	0.253728	1.51916	4.11833	3.63485	11.0295	1.78546	2.09079	2.22405	1.78546	0.06247	0.567446		0.0555484
2005	18	-0.216615	0.436867	0.211259	0.239611	0.197256	1.4354	3.75126	3.48331	9.83995	1.59775	2.27493	2.3563	1.59775	0.0261346	0.237393		0.0232389
2005	19	-0.100752	0.337286	0.323583	0.216526	0.12076	1.59627	4.24003	3.36694	9.96603	0.99559	2.35803	2.38336	0.99559	0.0400301	0.363613		0.0355948
2005	20	-0.166592	0.32547	0.179576	0.214267	0.111203	1.61889	4.38038	3.54501	8.77848	0.302903	2.05567	2.2861	0.302903	0.0222151	0.201791		0.0197537
2005	21	-0.207696	0.352403	0.0638685	0.22803	0.124373	1.61889	4.38038	3.39319	8.45008	0.551469	1.75914	2.29119	0.551469	0.00790111	0.0717697		0.00702567
2005	22	-0.254285	0.246994	0.0794868	0.133344	0.113649	1.52525	3.64067	2.62607	9.92843	1.98853	2.32782	2.34283	1.98853	0.00983323	0.08932		0.00874371
2006	5	0.0406547	0.161316	0.3605	0.105594	0.0557223	1.65394	4.26478	2.75936	9.80953	1.12709	1.92461	1.88549	1.12709	0.0486516	0.409152		0.0428665
2006	6	-0.290893	0.319274	0.384983	0.177677	0.141597	1.36042	3.12591	3.30223	11.0052	3.32397	1.97239	2.20185	3.32397	0.0519556	0.436938		0.0457777
2006	7	-0.0712866	0.340231	0.09672	0.166879	0.173352	1.36453	3.35452	3.19555	9.03508	1.87224	2.10056	2.1083	1.87224	0.0130529	0.109773		0.0115008
2006	8	0.0663577	0.361505	0.0820627	0.188064	0.173442	1.53039	3.78543	3.31913	8.80693	0.975039	2.17867	2.24337	0.975039	0.0110748	0.0931376		0.00975795
2006	9	-0.0520284	0.329098	0.0387439	0.172418	0.156681	1.53039	3.78543	3.14576	8.15412	1.04015	1.93158	2.10346	1.04015	0.00522872	0.0439726		0.00460698
2006	10	0.330668	0.461107	0.164459	0.255853	0.205254	1.95926	5.65132	2.99311	9.41894	0.997883	2.3583	1.88911	0.997883	0.0221947	0.186654		0.0195556
2006	11	0.021512	0.514204	0.330154	0.248696	0.265508	1.7209	4.59304	3.3781	10.4248	1.31036	2.39125	2.40202	1.31036	0.0445562	0.37471		0.0392581
2006	12	-0.333582	0.225847	0.0641804	0.134709	0.0911379	1.7209	4.59304	2.88996	8.22359	0.312241	1.42797	2.11492	0.312241	0.00866152	0.0728419		0.00763159
2006	13	-0.141626	0.540002	0.155202	0.253387	0.286615	1.45048	3.41566	3.52072	9.79834	1.50168	2.34091	2.2037	1.50168	0.0209455	0.176148		0.0184549
2006	14	-0.149593	0.28757	0.192106	0.179528	0.108042	1.51283	3.90934	3.08406	9.26301	1.52127	1.66291	2.40376	1.52127	0.0259258	0.218032		0.022843
2006	15	0.0237215	0.448399	0.54423	0.215225	0.233173	1.75258	5.22885	3.33573	10.7354	1.80102	2.21885	2.39066	1.80102	0.0734469	0.617676		0.0647135
2006	16	-0.272827	0.468771	0.148416	0.195972	0.272799	1.41944	3.59418	3.47908	9.67347	0.881986	2.30652	2.37375	0.881986	0.0200296	0.168446		0.0176479
2006	17	-0.161821	0.668619	0.501489	0.392192	0.276427	1.55602	4.23425	3.6209	11.2698	1.81671	2.09945	2.21423	1.81671	0.0676788	0.569168		0.0596312
2006	18	-0.22244	0.455125	0.223995	0.242884	0.21224	1.44758	3.74715	3.57134	10.0259	1.5308	2.30854	2.36629	1.5308	0.0302295	0.254225		0.026635
2006	19	-0.107233	0.352178	0.347425	0.214706	0.137472	1.60065	4.29627	3.4076	10.2993	1.08434	2.38458	2.39767	1.08434	0.0468871	0.394312		0.0413118
2006	20	-0.17232	0.34063	0.193776	0.217194	0.123436	1.62984	4.47034	3.62807	9.07579	0.324791	2.08906	2.30538	0.324791	0.0261512	0.219927		0.0230416
2006	21	-0.191553	0.351452	0.0671339	0.228406	0.123046	1.62984	4.47034	3.4196	8.80557	0.588324	1.77003	2.29363	0.588324	0.00906011	0.076194		0.00798278
2006	22	-0.213263	0.258767	0.094975	0.132368	0.126398	1.56939	3.92548	2.68694	10.2121	2.13163	2.36927	2.36904	2.13163	0.0128174	0.107792		0.0112933
2007	5	0.0417155	0.162938	0.404333	0.105752	0.057186	1.67625	4.43247	2.80109	10.0218	1.10717	1.96792	1.9008	1.10717	0.0584489	0.462782		0.0510668
2007	6	-0.27471	0.296443	0.416888	0.165961	0.130482	1.3836	3.23909	3.3789	11.197	3.30183	2.03435	2.25389	3.30183	0.0602638	0.477152		0.0526525
2007	7	-0.0645931	0.333219	0.105922	0.168851	0.164368	1.38855	3.50894	3.24475	9.3029	1.92325	2.10768	2.12054	1.92325	0.0153117	0.121234		0.0133778
2007	8	0.0781517	0.364177	0.0807214	0.192822	0.171355	1.55174	3.82811	3.34838	8.97901	0.963032	2.18711	2.26303	0.963032	0.0116688	0.0923902		0.010195
2007	9	-0.0549148	0.327279	0.035127	0.171416	0.155863	1.55174	3.82811	3.16859	8.23952	0.957446	1.91423	2.11474	0.957446	0.00507783	0.0402049		0.00443651
2007	10	0.329566	0.460699	0.203045	0.258682	0.202017	1.96255	5.94007	3.04506	9.80246	1.12188	2.39798	1.94347	1.12188	0.0293514	0.232396		0.0256443
2007	11	0.0109067	0.508761	0.368998	0.244826	0.263936	1.73901	4.73749	3.44417	10.6798	1.32691	2.42731	2.43397	1.32691	0.0533409	0.422338		0.046604
2007	12	-0.319447	0.235225	0.0678329	0.136417	0.0988082	1.73901	4.73749	2.91585	8.52867	0.335041	1.47126	2.12378	0.335041	0.00980566	0.0776385		0.00856721
2007	13	-0.152217	0.533567	0.160496	0.250406	0.283161	1.46983	3.4747	3.60379	9.95423	1.41867	2.36323	2.23838	1.41867	0.0232007	0.183697		0.0202705
2007	14	-0.150632	0.274715	0.219711	0.176515	0.0982	1.5429	4.17716	3.10745	9.48257	1.49342	1.64682	2.43464	1.49342	0.0317606	0.251472		0.0277492
2007	15	0.0278055	0.442895	0.588635	0.218578	0.224317	1.781	5.37717	3.39089	10.967	1.75809	2.24878	2.43334	1.75809	0.0850908	0.673726		0.0743439
2007	16	-0.281935	0.470338	0.170585	0.196164	0.274174	1.47245	3.8013	3.54161	9.96083	0.924802	2.32547	2.40743	0.924802	0.0246591	0.195244		0.0215447
2007	17	-0.149417	0.672486	0.4815	0.410213	0.262273	1.58662	4.34389	3.54382	11.4138	1.79814	2.0631	2.18164	1.79814	0.0696038	0.551104		0.060813
2007	18	-0.202545	0.459226	0.261628	0.25027	0.208956	1.4734	3.82074	3.66352	10.2467	1.54314	2.34069	2.3884	1.54314	0.0378199	0.299447		0.0330433
2007	19	-0.120192	0.373878	0.380437	0.218726	0.155152	1.59619	4.31007	3.44983	10.7258	1.24036	2.42774	2.42417	1.24036	0.0549946	0.435432		0.0480488
2007	20	-0.172313	0.35529	0.237583	0.218152	0.137138	1.64191	4.66161	3.73343	9.52175	0.400458	2.15962	2.35389	0.400458	0.034344	0.271927		0.0300064
2007	21	-0.177528	0.348035	0.0801514	0.227245	0.12079	1.64191	4.66161	3.46222	9.14363	0.661212	1.80887	2.30743	0.661212	0.0115864	0.0917378		0.010123
2007	22	-0.251523	0.257035	0.0941875	0.136096	0.120939	1.61145	4.02316	2.75005	10.3963	2.06995	2.38713	2.39863	2.06995	0.0136154	0.107803		0.0118958
2008	5	0.0706366	0.158633	0.458491	0.102818	0.0558147	1.70782	4.61898	2.80079	10.2105	1.10521	1.99218	1.90755	1.10521	0.0735639	0.532055		0.0633927
2008	6	-0.262483	0.275086	0.413842	0.14964	0.125446	1.42652	3.30553	3.37887	11.3015	3.23528	2.08881	2.26824	3.23528	0.0663999	0.480242		0.0572192
2008	7	-0.0875055	0.307707	0.101772	0.15327	0.154437	1.43151	3.52053	3.24858	9.35695	1.91627	2.10934	2.12639	1.91627	0.016329	0.118101		0.0140713
2008	8	0.074641	0.352746	0.0802349	0.184089	0.168657	1.59108	3.91711	3.33313	9.12534	1.00407	2.1881	2.26312	1.00407	0.0128735	0.0931084		0.0110936
2008	9	-0.0563334	0.3117	0.0354045	0.161372	0.150327	1.59108	3.91711	3.16461	8.39913	0.988848	1.88703	2.11686	0.988848	0.00568057	0.0410851		0.00489515
2008	10	0.348331	0.474651	0.20431	0.270389	0.204263	1.97468	6.0193	2.9716	9.98401	1.03442	2.3856	1.89113	1.03442	0.0327811	0.237091		0.0282487
2008	11	0.0225275	0.490261	0.401465	0.235105	0.255156	1.76774	4.88123	3.40674	10.8989	1.42966	2.44991	2.40101	1.42966	0.0644142	0.46588		0.0555081
2008	12	-0.331576	0.215409	0.0755833	0.1259	0.0895084	1.76774	4.88123	2.8857	8.73693	0.346273	1.4648	2.10042	0.346273	0.0121272	0.0877104		0.0104504
2008	13	-0.141647	0.4821	0.166341	0.228697	0.253403	1.50834	3.5801	3.59144	10.0897	1.42543	2.37701	2.23706	1.42543	0.0266891	0.193031		0.022999
2008	14	-0.131082	0.276496	0.226111	0.179512	0.0969842	1.59537	4.35412	3.05592	9.67175	1.58129	1.64621	2.39123	1.58129	0.036279	0.26239		0.0312629
2008	15	0.0603774	0.436011	0.665363	0.223206	0.212805	1.81976	5.55636	3.31568	11.2354	1.958	2.24489	2.38182	1.958	0.106756	0.772119		0.0919955
2008	16	-0.270657	0.446558	0.175538	0.191807	0.254751	1.50749	3.90135	3.49913	10.1114	0.914871	2.30166	2.37389	0.914871	0.0281647	0.203703		0.0242706
2008	17	-0.175931	0.645611	0.447225	0.381974	0.263638	1.62972	4.45796	3.55191	11.5131	1.78859	2.0378	2.18105	1.78859	0.0717562	0.518981		0.0618349
2008	18	-0.210241	0.427416	0.312934	0.234037	0.193379	1.53518	3.99764	3.65353	10.5314	1.68642	2.25178	2.36182	1.68642	0.0502095	0.363144		0.0432674
2008	19	-0.133267	0.356392	0.41398	0.208328	0.148064	1.59281	4.25858	3.43095	10.953	1.28781	2.39395	2.39176	1.28781	0.0664221	0.480402		0.0572383
2008	20	-0.194754	0.318165	0.258223	0.197722	0.120443	1.66485	4.75309	3.69701	9.68409	0.44339	2.08241	2.33252	0.44339	0.0414313	0.299655		0.0357029
2008	21	-0.250419	0.342147	0.0849561	0.21873	0.123417	1.66485	4.75309	3.46498	9.39106	0.735778	1.74895	2.28205	0.735778	0.013631	0.0985871		0.0117463
2008	22	-0.313046	0.257392	0.0725828	0.128178	0.129214	1.65926	3.86039	2.75161	10.3576	1.78874	2.359	2.40971	1.78874	0.0116457	0.0842285		0.0100356
2009	5	0.0765845	0.129107	0.477356	0.0810708	0.0480366	1.71687	4.64154	2.80452	10.1567	1.03704	2.06768	1.94278	1.03704	0.0883137	0.565669		0.074526
2009	6	-0.226148	0.222909	0.439347	0.116555	0.106354	1.45181	3.3962	3.41511	11.2335	3.19655	2.23879	2.34692	3.19655	0.0812819	0.520629		0.068592
2009	7	-0.0712467	0.235108	0.133246	0.121419	0.11369	1.46743	3.80529	3.32138	9.39728	2.15812	2.22807	2.22817	2.15812	0.0246513	0.157897		0.0208027
2009	8	0.0710577	0.296238	0.0903163	0.152832	0.143406	1.61085	4.04368	3.36444	9.12035	1.03065	2.26129	2.32679	1.03065	0.0167091	0.107025		0.0141004
2009	9	-0.0585989	0.261975	0.0404083	0.133936	0.128039	1.60917	4.04368	3.19058	8.42411	1.12399	1.95681	2.17151	1.12399	0.00747579	0.0478841		0.00630865
2009	10	0.334738	0.378714	0.21327	0.229223	0.149491	1.97812	6.09082	3.08265	9.80816	1.12261	2.46992	1.98212	1.12261	0.0394562	0.252726		0.0332962
2009	11	0.0338774	0.387658	0.3926	0.19487	0.192787	1.77843	4.85234	3.4675	10.6863	1.23211	2.53516	2.46339	1.23211	0.0726333	0.465233		0.0612936
2009	12	-0.404341	0.184102	0.0756697	0.101526	0.0825761	1.77647	4.85234	2.88366	8.64576	0.29693	1.45278	2.14221	0.29693	0.0139994	0.0896691		0.0118137
2009	13	-0.116596	0.386083	0.180372	0.188896	0.197187	1.52816	3.66396	3.62199	9.99583	1.36978	2.47362	2.31372	1.36978	0.03337	0.213742		0.0281602
2009	14	-0.156588	0.217579	0.276824	0.146049	0.0715299	1.61598	4.54591	3.12943	9.63298	1.7109	1.67291	2.45691	1.7109	0.0512142	0.328038		0.0432185
2009	15	0.0703759	0.334824	0.576004	0.192862	0.141962	1.8354	5.42655	3.3834	10.8196	1.79297	2.25857	2.42837	1.79297	0.106564	0.682569		0.0899272
2009	16	-0.238598	0.346745	0.199259	0.165579	0.181166	1.54156	4.04712	3.52992	9.99332	0.945964	2.34415	2.4377	0.945964	0.0368642	0.236124		0.0311089
2009	17	-0.176491	0.579889	0.398875	0.320215	0.259674	1.68904	4.57062	3.6156	11.4031	1.76415	2.1207	2.26295	1.76415	0.0737943	0.472669		0.0622734
2009	18	-0.224329	0.364945	0.285663	0.201079	0.163866	1.55527	3.9105	3.68045	10.3308	1.5597	2.28506	2.42765	1.5597	0.0528494	0.338512		0.0445984
2009	19	-0.12746	0.287324	0.458431	0.178372	0.108952	1.57752	4.17576	3.45993	10.7973	1.31718	2.4246	2.45004	1.31718	0.0848126	0.543244		0.0715714
2009	20	-0.144587	0.237049	0.340395	0.163593	0.0734565	1.68358	4.99324	3.72696	9.55202	0.517165	2.11151	2.39433	0.517165	0.0629751	0.40337		0.0531433
2009	21	-0.189488	0.262108	0.10918	0.187411	0.0746964	1.69047	4.99324	3.51679	9.46131	0.748452	1.78115	2.3222	0.748452	0.020199	0.129379		0.0170455
2009	22	-0.316408	0.223182	0.0709094	0.104888	0.118293	1.68334	3.87262	2.78676	10.2364	1.68192	2.41142	2.50467	1.68192	0.0131187	0.0840281		0.0110706
2010	5	0.101307	0.142121	0.464996	0.0928967	0.0492246	1.74418	4.8149	2.8054	10.3789	1.08749	2.03949	1.92032	1.08749	0.0955569	0.560552		0.0792674
2010	6	-0.255197	0.252836	0.385556	0.132611	0.120225	1.49291	3.50162	3.37727	11.4034	3.13933	2.15734	2.27903	3.13933	0.0792321	0.464788		0.0657255
2010	7	-0.0731433	0.278473	0.102542	0.147579	0.130894	1.50944	3.77337	3.27939	9.40084	1.80521	2.14109	2.16198	1.80521	0.0210724	0.123614		0.0174802
2010	8	0.0678741	0.343938	0.0740086	0.178545	0.165393	1.65088	4.11366	3.33912	9.24647	0.973327	2.22094	2.27758	0.973327	0.0152088	0.0892175		0.0126162
2010	9	-0.0466576	0.297574	0.0335711	0.154619	0.142955	1.64788	4.11366	3.17194	8.54802	1.11798	1.91496	2.1327	1.11798	0.00689888	0.0404699		0.00572283
2010	10	0.348628	0.43477	0.265866	0.267765	0.167005	1.98992	6.48498	3.05105	10.3309	1.33584	2.44377	1.98612	1.33584	0.0546357	0.320502		0.045322
2010	11	0.0270223	0.442114	0.366799	0.221275	0.220839	1.80562	5.00517	3.45161	10.9311	1.19509	2.48437	2.40052	1.19509	0.0753775	0.442177		0.062528
2010	12	-0.434609	0.199228	0.0723496	0.113551	0.0856773	1.80215	5.00517	2.87847	8.82171	0.322991	1.41829	2.10366	0.322991	0.0148679	0.0872175		0.0123334
2010	13	-0.113354	0.433997	0.162199	0.213714	0.220283	1.56639	3.78667	3.58876	10.1904	1.33461	2.45222	2.26093	1.33461	0.0333319	0.195531		0.0276499
2010	14	-0.167094	0.258874	0.2336	0.171538	0.0873362	1.66123	4.65074	3.1086	9.83502	1.69213	1.65133	2.42791	1.69213	0.048005	0.281605		0.0398216
2010	15	0.0779334	0.386593	0.529725	0.224927	0.161666	1.85585	5.52104	3.35525	11.064	1.70612	2.22362	2.38817	1.70612	0.108859	0.638584		0.0903017
2010	16	-0.233953	0.390146	0.164453	0.190381	0.199766	1.58284	4.08084	3.50795	10.1177	0.879788	2.30564	2.38873	0.879788	0.0337953	0.198249		0.0280342
2010	17	-0.178817	0.612826	0.492167	0.335529	0.277297	1.66035	4.61228	3.71416	11.7912	1.90754	2.21547	2.30634	1.90754	0.101141	0.593308		0.0838993
2010	18	-0.214312	0.402532	0.313209	0.225063	0.177469	1.5927	4.19149	3.69017	10.7186	1.75089	2.27311	2.40029	1.75089	0.0643646	0.377573		0.0533925
2010	19	-0.146117	0.332517	0.379159	0.202074	0.130443	1.67419	4.52642	3.46373	11.0106	1.26842	2.40235	2.4266	1.26842	0.0779175	0.457077		0.064635
2010	20	-0.170781	0.264887	0.381684	0.178681	0.0862057	1.71915	5.26336	3.74012	10.0398	0.57038	2.13289	2.39616	0.57038	0.0784363	0.46012		0.0650653
2010	21	-0.167005	0.271875	0.119312	0.207424	0.0644514	1.73066	5.26336	3.56006	9.8026	0.901399	1.75354	2.30088	0.901399	0.0245186	0.14383		0.0203389
2010	22	-0.286807	0.244682	0.04735	0.123231	0.121452	1.70932	3.70755	2.77046	10.1034	1.26563	2.35403	2.43939	1.26563	0.00973047	0.0570805		0.00807172
2011	5	0.1033	0.143521	0.499837	0.0958562	0.047665	1.74327	4.81739	2.83096	10.5846	1.10741	2.04749	1.92963	1.10741	0.111285	0.611122		0.0910202
2011	6	-0.281019	0.25851	0.37392	0.131596	0.126914	1.51211	3.5389	3.37224	11.5693	3.10434	2.14732	2.26735	3.10434	0.0832508	0.457171		0.0680908
2011	7	-0.0624938	0.287524	0.107737	0.153435	0.134088	1.51919	3.81723	3.29151	9.6609	1.98018	2.16397	2.17289	1.98018	0.0239869	0.131724		0.0196189
2011	8	0.0457507	0.36312	0.0732494	0.187599	0.175522	1.6643	4.11634	3.38676	9.42082	1.03947	2.23054	2.28489	1.03947	0.0163085	0.0895579		0.0133387
2011	9	-0.0584517	0.306916	0.0313249	0.15843	0.148486	1.66423	4.11634	3.18525	8.70874	1.18199	1.90576	2.14011	1.18199	0.00697426	0.0382991		0.00570425
2011	10	0.361049	0.466715	0.289144	0.298087	0.168628	2.01825	6.45915	3.19137	10.2969	1.05446	2.4721	2.01754	1.05446	0.064376	0.35352		0.0526532
2011	11	0.0198022	0.452443	0.399	0.229124	0.223319	1.80363	4.99564	3.52652	11.1612	1.2873	2.50736	2.4224	1.2873	0.0888346	0.487834		0.0726578
2011	12	-0.436095	0.191836	0.0784932	0.118743	0.0730938	1.80506	4.99564	2.94912	8.89486	0.310952	1.40684	2.11266	0.310952	0.017476	0.0959692		0.0142936
2011	13	-0.127623	0.435534	0.161338	0.214921	0.220613	1.58624	3.82877	3.633	10.3553	1.36026	2.4738	2.27802	1.36026	0.0359209	0.197259		0.0293797
2011	14	-0.15614	0.26678	0.25106	0.177542	0.0892377	1.65488	4.62952	3.12268	10.1109	1.84392	1.67636	2.44355	1.84392	0.0558968	0.306957		0.045718
2011	15	0.0818552	0.403838	0.556498	0.237686	0.166152	1.85298	5.49521	3.3695	11.3074	1.69984	2.2412	2.3965	1.69984	0.1239	0.680398		0.101338
2011	16	-0.230241	0.399227	0.16433	0.199262	0.199965	1.60173	4.09828	3.53624	10.2862	0.882118	2.32184	2.39178	0.882118	0.0365869	0.200917		0.0299244
2011	17	-0.181253	0.592293	0.485651	0.326528	0.265765	1.68481	4.61458	3.80004	11.8954	1.87984	2.25276	2.34497	1.87984	0.108127	0.593777		0.0884369
2011	18	-0.218149	0.404799	0.318662	0.229167	0.175632	1.61379	4.19614	3.75413	10.864	1.80411	2.27449	2.41672	1.80411	0.0709479	0.38961		0.0580283
2011	19	-0.166311	0.341723	0.385387	0.203583	0.138141	1.67671	4.50708	3.49655	11.2288	1.28279	2.41675	2.43887	1.28279	0.0858037	0.471191		0.0701789
2011	20	-0.187707	0.266543	0.374272	0.182541	0.0840017	1.73955	5.22317	3.78298	10.1995	0.56592	2.09288	2.39537	0.56592	0.083329	0.457601		0.0681548
2011	21	-0.216047	0.280324	0.116994	0.211883	0.0684409	1.74821	5.22317	3.6216	9.89396	0.887016	1.73576	2.31364	0.887016	0.026048	0.143042		0.0213047
2011	22	-0.306658	0.259338	0.0469704	0.127132	0.132206	1.72604	3.78536	2.78988	10.2994	1.32826	2.35109	2.44226	1.32826	0.0104576	0.057428		0.0085533
2012	5	0.126947	0.134603	0.549192	0.0875732	0.0470298	1.7548	4.88956	2.83391	10.7224	1.15524	2.10631	1.96128	1.15524	0.130562	0.679755		0.105485
2012	6	-0.255813	0.232805	0.393576	0.115919	0.116885	1.5369	3.64585	3.37703	11.6436	3.02728	2.21411	2.30175	3.02728	0.0935668	0.487143		0.0755952
2012	7	-0.0904685	0.265946	0.118097	0.133981	0.131965	1.54443	3.93076	3.3181	9.83742	2.13662	2.18799	2.20921	2.13662	0.0280758	0.146173		0.0226832
2012	8	0.0204882	0.347287	0.0728456	0.168935	0.178351	1.68772	4.18869	3.3935	9.50443	1.08563	2.2466	2.31317	1.08563	0.017318	0.0901635		0.0139916
2012	9	-0.0609574	0.285938	0.0352616	0.142861	0.143077	1.67211	4.18869	3.20881	8.87293	1.31107	1.93333	2.16555	1.31107	0.00838293	0.0436446		0.0067728
2012	10	0.366068	0.445927	0.28705	0.287019	0.158908	2.03198	6.503	3.23894	10.3003	0.974013	2.519	2.06166	0.974013	0.068242	0.355292		0.0551346
2012	11	0.0220939	0.418993	0.418303	0.214289	0.204703	1.83165	5.05578	3.63463	11.134	1.21092	2.56034	2.47285	1.21092	0.0994453	0.517748		0.0803445
2012	12	-0.431761	0.169927	0.088247	0.106081	0.063846	1.80754	5.05578	2.92998	8.97332	0.326926	1.40711	2.13208	0.326926	0.0209794	0.109226		0.0169498
2012	13	-0.153172	0.406841	0.16225	0.191731	0.21511	1.61747	3.94055	3.65589	10.4388	1.36974	2.51152	2.32461	1.36974	0.0385724	0.200822		0.0311637
2012	14	-0.197184	0.260353	0.263976	0.167428	0.0929251	1.68037	4.67797	3.20122	10.2131	1.94031	1.70588	2.47858	1.94031	0.0627565	0.326733		0.0507027
2012	15	0.0769991	0.390914	0.573783	0.234484	0.15643	1.88414	5.53906	3.5021	11.2517	1.5897	2.27659	2.43941	1.5897	0.136409	0.710192		0.110208
2012	16	-0.22751	0.371392	0.195491	0.189345	0.182046	1.60934	4.1854	3.59922	10.455	0.955571	2.34127	2.43585	0.955571	0.0464751	0.241966		0.0375485
2012	17	-0.16384	0.559184	0.495639	0.310957	0.248227	1.7102	4.68656	3.79832	11.9964	1.90212	2.2748	2.36882	1.90212	0.117831	0.61347		0.0951988
2012	18	-0.238709	0.389725	0.325404	0.215057	0.174668	1.63916	4.27046	3.78359	10.9702	1.85726	2.28464	2.45924	1.85726	0.07736	0.402764		0.0625013
2012	19	-0.181899	0.319142	0.364907	0.191785	0.127357	1.70898	4.5574	3.53282	11.1583	1.1703	2.4244	2.47506	1.1703	0.0867513	0.451659		0.0700888
2012	20	-0.209706	0.248443	0.37298	0.169844	0.0785992	1.765	5.25266	3.79196	10.2133	0.534137	2.04842	2.40262	0.534137	0.0886705	0.46165		0.0716393
2012	21	-0.20234	0.257982	0.116591	0.199978	0.0580039	1.77162	5.25266	3.65991	9.87022	0.813444	1.71546	2.3403	0.813444	0.0277177	0.144308		0.0223939
2012	22	-0.35304	0.253285	0.0537377	0.114399	0.138887	1.73774	3.93285	2.80213	10.5692	1.59634	2.36486	2.48275	1.59634	0.0127753	0.066513		0.0103215
2013	5	0.113845	0.129314	0.559833	0.0828645	0.0464497	0.545832	4.95981	2.9059	10.7728	1.11131	2.14099	1.99918	1.11131	0.145724	0.705557		0.115626
2013	6	-0.266367	0.232468	0.394772	0.112474	0.119993	0.562352	3.75089	3.48399	11.6892	2.92176	2.25134	2.34849	2.92176	0.102758	0.49753		0.081535
2013	7	-0.0659033	0.265349	0.124087	0.135702	0.129647	0.429769	4.04239	3.42494	9.93471	2.1286	2.24993	2.26044	2.1286	0.0322996	0.156387		0.0256286
2013	8	0.0135651	0.339572	0.070494	0.163326	0.176247	0.434657	4.25913	3.45396	9.52852	1.03179	2.26821	2.35592	1.03179	0.0183494	0.0888434		0.0145596
2013	9	-0.0553601	0.27486	0.0369435	0.139673	0.135187	0.523377	4.25913	3.3101	8.91638	1.31526	1.97694	2.20631	1.31526	0.00961633	0.0465599		0.0076302
2013	10	0.350666	0.424746	0.26616	0.267987	0.156759	0.514087	6.54494	3.26439	10.3471	0.986437	2.56346	2.08585	0.986437	0.069281	0.335441		0.0549719
2013	11	0.0177225	0.404537	0.42159	0.204045	0.200492	0.709009	5.11401	3.70702	11.1782	1.17289	2.60202	2.51857	1.17289	0.109739	0.531329		0.0870739
2013	12	-0.418766	0.160382	0.0941281	0.101291	0.0590912	0.60522	5.11401	2.98885	9.06073	0.337701	1.43231	2.16648	0.337701	0.0245014	0.11863		0.0194409
2013	13	-0.148071	0.395558	0.164728	0.183076	0.212482	0.591967	4.05041	3.72451	10.5146	1.35834	2.5705	2.36867	1.35834	0.0428783	0.207606		0.0340223
2013	14	-0.20096	0.256257	0.276374	0.161699	0.0945588	0.480861	4.7245	3.2866	10.3276	2.00882	1.75018	2.52059	2.00882	0.0719396	0.348313		0.0570814
2013	15	0.0810419	0.393122	0.561069	0.236768	0.156354	0.519013	5.58099	3.62219	11.209	1.51262	2.33026	2.48221	1.51262	0.146045	0.707114		0.115881
2013	16	-0.212233	0.374542	0.198344	0.192501	0.182041	0.633469	4.27061	3.70228	10.5059	0.943981	2.40808	2.48917	0.943981	0.0516286	0.249973		0.0409654
2013	17	-0.165489	0.574873	0.490263	0.306044	0.268829	0.475822	4.75663	3.84615	12.0481	1.89026	2.32356	2.40864	1.89026	0.127614	0.617877		0.101257
2013	18	-0.230555	0.393665	0.327037	0.215634	0.178031	0.536609	4.34286	3.88281	11.0215	1.81719	2.3426	2.51447	1.81719	0.0851272	0.412165		0.0675453
2013	19	-0.16658	0.31711	0.367422	0.190264	0.126846	0.494182	4.60582	3.62478	11.2271	1.18724	2.48758	2.53348	1.18724	0.0956391	0.463061		0.0758861
2013	20	-0.202199	0.244522	0.385458	0.165041	0.0794806	0.535896	5.28024	3.84525	10.3467	0.558755	2.10249	2.44926	0.558755	0.100334	0.485792		0.0796113
2013	21	-0.184958	0.253346	0.120491	0.19309	0.0602554	0.568149	5.28024	3.71907	9.88405	0.746705	1.77013	2.3796	0.746705	0.0313636	0.151855		0.0248859
2013	22	-0.336572	0.258902	0.0554472	0.118698	0.140204	0.571893	4.07843	2.94802	10.6103	1.54228	2.42274	2.54383	1.54228	0.0144328	0.06988		0.0114519
2014	5	0.124208	0.121564	0.554042	0.0743328	0.0472312	0.552587	5.03868	2.89823	10.8301	1.06733	2.15138	2.00388	1.06733	0.1496	0.703642		0.117794
2014	6	-0.261769	0.223945	0.417761	0.10125	0.122696	-0.605444	3.86455	3.47144	11.7331	2.75984	2.26202	2.35105	2.75984	0.105492	0.523253		0.0830633
2014	7	-0.0422358	0.264693	0.131313	0.132451	0.132242	-0.575627	4.16263	3.40128	9.98345	2.01552	2.23621	2.24999	2.01552	0.0331588	0.164472		0.0261089
2014	8	0.0296118	0.334631	0.0745992	0.155761	0.17887	-0.844507	4.33819	3.43176	9.59151	1.01012	2.27174	2.35383	1.01012	0.0188375	0.0934367		0.0148325
2014	9	-0.0427526	0.265712	0.0390949	0.130058	0.135654	-0.833197	4.33819	3.29098	8.96112	1.2815	1.98956	2.20603	1.2815	0.00987211	0.048967		0.00777322
2014	10	0.339255	0.395676	0.28166	0.238607	0.157069	-0.647453	6.59549	3.27509	10.3814	0.976769	2.57629	2.08522	0.976769	0.0711238	0.352784		0.0560023
2014	11	0.0114586	0.389042	0.446141	0.183616	0.205426	-0.665362	5.18086	3.69676	11.2341	1.15408	2.60605	2.5269	1.15408	0.112658	0.558799		0.088706
2014	12	-0.408828	0.150306	0.0996097	0.0924125	0.0578937	-0.343887	5.18086	2.97447	9.08519	0.31954	1.4203	2.17281	0.31954	0.0251531	0.124763		0.0198053
2014	13	-0.13795	0.379149	0.174321	0.167099	0.21205	-0.502164	4.1689	3.7083	10.5609	1.3038	2.57281	2.37205	1.3038	0.0440188	0.218339		0.0346601
2014	14	-0.198703	0.236869	0.292468	0.14518	0.091689	-0.524304	4.77966	3.27417	10.35	1.87236	1.73865	2.52733	1.87236	0.073853	0.366321		0.0581513
2014	15	0.0646941	0.371442	0.593742	0.208774	0.162668	-0.732176	5.63155	3.6076	11.2772	1.51196	2.32532	2.48919	1.51196	0.14993	0.743672		0.118053
2014	16	-0.217827	0.350932	0.209895	0.167697	0.183235	-0.655825	4.36444	3.68146	10.5624	0.912378	2.41064	2.50047	0.912378	0.0530018	0.262896		0.0417332
2014	17	-0.153403	0.549108	0.518813	0.278722	0.270386	-0.456544	4.83531	3.79784	12.1119	1.83632	2.32604	2.41652	1.83632	0.131009	0.649821		0.103155
2014	18	-0.237734	0.37503	0.346082	0.190244	0.184786	-0.742712	4.4239	3.85591	11.0984	1.80026	2.35347	2.51939	1.80026	0.0873914	0.433474		0.0688113
2014	19	-0.168148	0.299975	0.388818	0.16868	0.131295	-0.622486	4.66286	3.59811	11.2882	1.15402	2.49488	2.53841	1.15402	0.0981829	0.487001		0.0773085
2014	20	-0.191203	0.229881	0.407905	0.148741	0.0811399	-0.704852	5.31645	3.8176	10.4159	0.547004	2.11088	2.44807	0.547004	0.103003	0.510908		0.0811036
2014	21	-0.224072	0.244509	0.127508	0.173176	0.0713322	-0.623816	5.31645	3.69684	9.88145	0.689046	1.78699	2.38265	0.689046	0.0321979	0.159706		0.0253524
2014	22	-0.353655	0.270013	0.0586762	0.11101	0.159003	-0.565372	4.23262	2.92935	10.6925	1.49375	2.4077	2.53684	1.49375	0.0148167	0.0734929		0.0116665
